# Supplementary material for: What Are the Restraint Practices, Preferences, and Experiences When Australian Parents Travel with Their Children in a Rideshare Vehicle?
Source: Int J Environ Res Public Health. 2021 Aug 25;18(17):8928. doi: 10.3390/ijerph18178928 (PMC8431136; doi:10.3390/ijerph18178928)
Supplement: Supplementary file 1 [file ijerph-18-08928-s001.zip]

Archive with 1 entries (1 files):
- ijerph-1336134-supplementary.pdf
